# Supplementary material for: Aptamer-Functionalized Nanoparticles Mediate PD-L1 siRNA Delivery for Effective Gene Silencing in Triple-Negative Breast Cancer Cells
Source: Pharmaceutics. 2022 Oct 18;14(10):2225. doi: 10.3390/pharmaceutics14102225 (PMC9609037; doi:10.3390/pharmaceutics14102225)
Supplement: Supplementary file 1 [file pharmaceutics-14-02225-s001.zip]

Archive with 1 entries (1 files):
- pharmaceutics-1933694-supplementary.pdf
